# Supplementary material for: Evolution in Quantum Leaps: Multiple Combinatorial Transfers of HPI and Other Genetic Modules in Enterobacteriaceae
Source: PLoS One. 2010 Jan 13;5(1):e8662. doi: 10.1371/journal.pone.0008662 (PMC2801613; doi:10.1371/journal.pone.0008662)
Supplement: Table S1 — Primers used for amplification and sequencing (0.04 MB XLS) [file pone.0008662.s007.xls]

## Sheet: Table S1
Table S1. Primers used for amplification and sequencing
	Element location	PCR	Gene	Primers	Primer sequence 5' - 3'	Accession no.	Primer position	PCR product size (bp)
Primers used for characterization of RHS (see Table 3, Table S2 and Figure 1)
	chromosome	01	iucB2	iucB2-F	CGCAGGCGCTGTTTAGCCTC	FN29818	1966	500
				iucB2-R	CCCGCGCCAGTTCTCTTCAC	FN29818	2465
		02	iutA2	iutA2 -F	TGGTATGACGGCAACGGCGA	FN29818	6387	500
				iutA2 -R	TCGTGGTCGGCATCCACACC	FN29818	6886
	Linkage between chromosome and EhGI1	Linkage PCR 1	iutA-like	IHS-iutA-F	CCAACCTATGGCTCACCGGGT	FN29818	7887	1946
			ORF7	ORF7-2R	CCGATTTAAGGGGGCTGCTCA	FN29818	9832
	EhGI1	03	ORF7	ORF7-F	ATGCAACTGAGCGGTCCGGC	FN29818	10468	400
				ORF7-R	CGCGATTATCCCCCGCCAG	FN29818	10867
		04	ORF18	ORF18-F	GATGTCGTCATGATGGGCCGG	FN29818	25174	399
				ORF18-R	CGGCGTAAATGTCGTGGCGAC	FN29818	25572
		05	ORF33	ORF33-F	AGGCCCCGGTGTCAGTTCAGC	FN29818	41180	380
				ORF33-R	CCCTGGTCAGCGGCTGGAAA	FN29818	41559
	Linkage between EhGI1 and EhGI2	Linkage PCR 2	ORF33	ORF33-2F	TTTTGTGCGCAGTGGTGAA	FN29818	41638	2494
			ybtS	YbtS-R	GGAATCATCGCGCAATCTAC	FN29818	44131
		06	irp2	Irp2-F	CACGCAACCGGCCTACATTA	FN29818	53666	496
				Irp2-R	TTCGCAGGCGTTAGACCAGA	FN29818	54161
		07	fyuA	FyuA-F	ACGCTGGCCGCATACAGTGA	FN29818	71987	588
				FyuA-R	CGCGCCATAACGTGGTACGA	FN29818	72574
		08	post-fyuA	Post-FyuA-Fa	AGGCCTGTACATGTTCACTC	FN29818	73612	286
				ORF46-R	GTAGGATGTTGCCACTCAAG	FN29818	73897
		09	ORF48	ORF48-F	AAGTCATCCGGACTCTCAGG	FN29818	76945	102
				ORF48-Ra	GGCGTCAGGACAATATTCAG	FN29818	77046
		10	virB2-like2	virB2-like2-F	GGCCTGTACGCTGACGACTT	FN29818	77967	201
				virB2-like2-R	CCGCCAATGATGATGTAGCC	FN29818	78167
		11	virB3-4-like2	virB3-4-like2-F	GCGGTCAATGCTGTGATGAA	FN29818	80170	219
				virB3-4-like2-R	TCCGTCGATGCCGAAGTTAT	FN29818	80388
		12	virB6-like2	virB6-like2-F	AAGGCGACGAAGGTAGCAGA	FN29818	82606	342
				virB6-like2-R	CTGCTCAATCGCGTACTTCC	FN29818	82947
		13	virB8-like2	virB8-like2-F	AGTGCGTGAGCGGTATGTCT	FN29818	83528	182
				virB8-like2-R	CGGTGATCTGGTTGGACAAG	FN29818	83709
		14	virB10-like2	virB10-like2-F	AGCGGAAGAAGGTATGAAGC	FN29818	85694	382
				virB10-like2-R	ATCCTCGCCTGTGATTAGGT	FN29818	86075
		15	ORF61	ORF61-F	CGTTATCGCGGCGACTGTAT	FN29818	87580	146
				ORF61-R	ATGCGCGTTCTGCTGAACTG	FN29818	87725
		16	mobC-like2	mobC-like2-F	CCTTCCTCAGCCGTTATCAG	FN29818	91195	314
				mobC-like2-R	CAACTCGTCGAGCGTGTAGA	FN29818	91508
		17	ORF66	ORF66-F	TGCTGGAGCGGACCATATGA	FN29818	93588	168
				ORF66-R	GATGCCGATACGCGCAGAAT	FN29818	93755
		18	ORF68	ORF68-F	TTGCCACCACTCCAGTGAAT	FN29818	96428	405
				ORF68-R	TTCACGCTGGATGACCTACA	FN29818	96832
		19	tnpA-presenceb	preTnpA-F	ATGCTGTCGGTAACGGTCTG	FN29818	96992	631
				postTnpA-R	GATTCTCCGGTTACGGTGCT	FN29818	97622
		20	ORF69	ORF69-F	AGCCGCAGATGGTGTTACAG	FN29818	98139	142
				ORF69-R	CAGTGCAACATAGGCTTCTC	FN29818	98280
		21	ORF71	ORF71-F	CTGTTGCGATCAGTCCAGTC	FN29818	99384	267
				ORF71-R	GCACAGAAGCTGGAGGAGTT	FN29818	99650
		22	ORF73	ORF73-F	GAGGTCGGAGCCATTATGAG	FN29818	101857	335
				ORF73-R	CAGCAGCAGATTCAGCACAC	FN29818	102191
		23	ORF75	ORF75-F	TACCGTGAACGCATCTTGTG	FN29818	105079	415
				ORF75-R	GGCTACCGAGGAATTGCATA	FN29818	105493
		24	ORF77	ORF77-F	AGCAATCCGCATAAGGAGAC	FN29818	107263	184
				ORF77-R	TGTTACCGCAGCAGGAGATA	FN29818	107446
	Linkage between EhGI2 and EhGM3	Linkage PCR 3	ORF77	ORF77-2F	CGACCGGCTGGACATAACTC	FN29818	107698	1405
			ORF78	ORF78-R	CCGACTGGCCTGACTTAACG	FN29818	109102
	EhGI3	25	ORF84	ORF84-F	TTCCGGCTCCATCACCTGGC	FN29818	117255	500
				ORF84-R	GGGCCGATATCGGTATCGCCA	FN29818	117754
		26	ORF85	ORF85-F	GTAGCTCCGCGCGCACTGC	FN29818	118838	200
				ORF85-R	GCGCGGCGTAACGCCTACC	FN29818	119037
	Linkage between EhGM3 and EhGM4	Linkage PCR 4	ORF85	ORF85-2F	CGCGATATGCAGCACTTCAG	FN29818	119109	594
			ORF86	ORF86-2R	ACCCGACAATTTTACCGAACG	FN29818	119702
	EhGI4	27	ORF86	ORF86-F	ACGGCTACCGTCCGGCTCG	FN29818	119924	404
				ORF86-R	CACCCGGCAGCAACACGGT	FN29818	120327
		28	ORF94	ORF94-F	CACTGCGCAGCGCCATCAG	FN29818	131771	414
				ORF94-R	GGTGATAGATCCCGTCCGCCG	FN29818	132184
	Linkage between EhGM4 and EhGM5	Linkage PCR 5	ORF94	ORF94-2F	GGCGATCTCTGAGCACCTTC	FN29818	133032	436
			ORF95	ORF95-2R	TTCGGAAACGGCAAGTGC	FN29818	133467
	EhGI5	29	ORF95	ORF95-F	AACGAGGCCATCAGCCCGG	FN29818	133801	418
				ORF95-R	CGGCGGCGATAATTGGCGTA	FN29818	134218
		30	GI5-A	postORF95-F	AAATGATGGGGCAGAAATGCG	FN29818	134933	319
				postORF95-R	GGTCGGGTAAGGCGAAGCCG	FN29818	135251, 119724
	Linkage between EhGM5 and chromosome	Linkage PCR 6	ORF95	postORF95-F	AAATGATGGGGCAGAAATGCG	FN29818	134933	447
			yeeX2	yeeX2-2R	TCGCGACATCTCCAAGAAGC	FN29818	135379
	chromosome	31	yeeX2	yeeX2-F	TCGCGACGCTCTTTGGACAGC	FN29818	135374	267
				yeeX2-R	TACCAAGCCTTCGTTCCAGG	FN29818	135640
		32	yeeA2	yeeA2-F	ATCACGTCCCCGCTTCGCC	FN29818	136409	459
				yeeA2-R	GCTGGAGACGGGTGTGCGC	FN29818	136867
Primers used for sequencing the right site extremity of the recombination hotspot (see Figure 3)
	Linkage between chromosome and EhGI1	Linkage PCR 1	iutA-like	IHS-iutA-F	CCAACCTATGGCTCACCGGGT	FN29818	7887	1946
			ORF7	ORF7-2R	CCGATTTAAGGGGGCTGCTCA	FN29818	9832
				For-iutA-tRNAseq	CCGTGGACGTACGTTTGGCC	FN29818	7925
				Rev-IntB-GI1-out	GGATTTTCGCGTCGGTAAGGG	FN29818	8392
Primers used for amplification and sequencing intB gene of EhGI-2 (see Figure 2)
	Amplification and sequencing intB in EHOS(-like)			pre-GI1-F	TCCTCGCGCCCGGGAGGATC	FN29818	42344	1788
			ybtS	YbtS-R	GGAATCATCGCGCAATCTAC	FN29818	44131
						AF091251	3205
	Amplification and sequencing intB in other isolates			pre-IntB-F	AGAACGGCGGACTGTTAATC	FN29818	8151, 119533, 133303,135111	1760
						AF091251	1446
			ybtS	YbtS-R	GGAATCATCGCGCAATCTAC	FN29818	44131
						AF091251	3205
	Additional sequence primers (for both amplified intB PCR products)		intB and intB2	IntBseq1-R	GGTTGATATTCAGCGCCAGC	FN29818	8608, 42829
			intB and intB2	IntBseq2-F	CAATCACATCTTTCCGGTCA	FN29818	8742, 42963
			intB and intB2	IntB-F	CTGCTGATGCTGCATGTGTT	FN29818	9058, 43279
			intB and intB2	IntB-R	TCAGAATGGCGATGGACTGT	FN29818	9253, 43474
Primers used for amplification and sequencing circularization of EhGI-1 and EhGI-2 (FigureS1)
	Amplification binding region	Box W	ORF77	ORF77-2F	CGACCGGCTGGACATAACTC	FN29818	107698	2572
			ORF7	ORF7-2R	CCGATTTAAGGGGGCTGCTCA	FN29818	9832
	Nested amplification product and sequencing		ORF77	ORF77-2F	CGACCGGCTGGACATAACTC	FN29818	107698	1204
			intB and intB2	intB-N1	CCGGCTTGACCAGCAGATAC	FN29818	8445, 42685
Primers used for amplification and sequencing circularization of EhGI-1 to EhGM-3 (Figure S2)
	Amplification binding region	Box X	ORF85	ORF85-2F	CGCGATATGCAGCACTTCAG	FN29818	119109	2046
			ORF7	ORF7-2R	CCGATTTAAGGGGGCTGCTCA	FN29818	9832
	Nested amplification product and sequencing		intB and intB2	intB-N1	CCGGCTTGACCAGCAGATAC	FN29818	8445, 42685	335
			'tRNA-Asn'	tRNA-N3	TCGGTAGAACGGCGGACTGT	FN29818	8146,119528, 133327,135106
Primers used for amplification and sequencing circularization of EhGI-2 (Figure S3)
	Amplification binding region	Box Y	ORF77	ORF77-2F	CGACCGGCTGGACATAACTC	FN29818	107698	2651
			ybtS	YbtS-R	GGAATCATCGCGCAATCTAC	FN29818	44131
	Nested amplification product and sequencing		ORF77	ORF77-2F	CGACCGGCTGGACATAACTC	FN29818	107698	1205
			intB and intB2	intB-N1	CCGGCTTGACCAGCAGATAC	FN29818	8445, 42685
Primers used for amplification and sequencing circularization of EhGI-2 and EhGM-3 (Figure S4)
	Amplification binding region	Box Z	ORF85	ORF85-2F	CGCGATATGCAGCACTTCAG	FN29818	119109	2225
			ybtS	YbtS-R	GGAATCATCGCGCAATCTAC	FN29818	44131
	Nested amplification product and sequencing		intB and intB2	intB-N1	CCGGCTTGACCAGCAGATAC	FN29818	8445, 42685	335
			'tRNA-Asn'	tRNA-N3	TCGGTAGAACGGCGGACTGT	FN29818	8146,119528, 133327,135106
Primers used for amplification and sequencing of remnant after excision (Figure S5)
	Amplification reaction figure S5	mix1	iutA-like	IHS-iutA-F	CCAACCTATGGCTCACCGGGT	FN29818	7887	1946
	(complete region integrated)		ORF7	ORF7-2R	CCGATTTAAGGGGGCTGCTCA	FN29818	9832
	Amplification reaction figure S5	mix2	iutA-like	IHS-iutA-F	CCAACCTATGGCTCACCGGGT	FN29818	7887	2026
			ybtS	YbtS-R	GGAATCATCGCGCAATCTAC	FN29818	44131
	Amplification reaction figure S5	mix3	iutA-like	IHS-iutA-F	CCAACCTATGGCTCACCGGGT	FN29818	7887
	(not specific)		intB and intB2	intB-N1	CCGGCTTGACCAGCAGATAC	FN29818	8445, 42685	560, 580
	Amplification reaction figure S5	mix4	iutA-like	IHS-iutA-F	CCAACCTATGGCTCACCGGGT	FN29818	7887	778
			ORF78	ORF78-R	CCGACTGGCCTGACTTAACG	FN29818	109102
	Amplification reaction figure S5	mix5	iutA-like	IHS-iutA-F	CCAACCTATGGCTCACCGGGT	FN29818	7887	393
			ORF86	ORF86-2R	ACCCGACAATTTTACCGAACG	FN29818	119702
	Amplification reaction figure S5	mix6	iutA-like	IHS-iutA-F	CCAACCTATGGCTCACCGGGT	FN29818	7887	505
			ORF95	ORF95-2R	TTCGGAAACGGCAAGTGC	FN29818	133467
