# Supplementary material for: Evolution in Quantum Leaps: Multiple Combinatorial Transfers of HPI and Other Genetic Modules in Enterobacteriaceae
Source: PLoS One. 2010 Jan 13;5(1):e8662. doi: 10.1371/journal.pone.0008662 (PMC2801613; doi:10.1371/journal.pone.0008662)
Supplement: Table S2 — Genes, open reading frames (orfs) and DNA sequences known to be located on genomic islands and modules of the EHOS. “+” represents that a product was amplified and “−” represents a negative result for the different DNA fragments investigated. aIsolated group, 1 isolates of UMCU-ECC group, 2 isolates non-UMCU-ECC group, 3 isolates of the third group, which are isolates that not fulfill the criteria of the first two groups but are HPI-positive.bFragment size 1786 bp; orf20 present, cFragment size 631 bp; orf20 absent.dECC with the same intB gene as the EHOS and also similar genetic modules located in the same orieantation and sequens as EHOS.eDeletion in intB gene of 347 basepairs. (0.07 MB XLS) [file pone.0008662.s008.xls]

## Sheet: Table S2
Table S2. Overview of the test results of HPI positive and negative isolates used to characterize the genomic islands and genomic modules located in the recombination hotspot of the EHOS. Genes, open reading frames (orfs) and DNA sequences known to be located on genomic islands and modules of the EHOS. “+” represents that a product was amplified and “–” represents a negative result for the differ…
Genetic island/module											1				HPI-ICEEh1																				3			4			5
PCR for RHS characterization (boxes depicted in Figure 1)								01	02	Box 1	03	04	05	Box 2	06	07	08	09	10	11	12	13	14	15	16	17	18	19	20	21	22	23	24	Box 3	25	26	Box 4	27	28	Box 5	29	30	Box 5	31	32
Forward primer (Primer position on FN297818)								iucB2-F (1966)	iutA2 -F (6387)	RHS-iutA-F (7887)	ORF7-F (10468)	ORF18-F (25174)	ORF33-F (41180)	ORF33-2F (41638)	Irp2-F (53666)	FyuA-F (71987)	Post-FyuA-Fa (73612)	ORF48-F (76945)	virB2-like2-F (77967)	virB3-4-like2-F (80170)	virB6-like2-F (82606)	virB8-like2-F (83528)	virB10-like2-F (85694)	ORF61-F (87580)	mobC-like2-F (91195)	ORF66-F (93588)	ORF68-F (96428)	preTnpA-F (96992)	ORF69-F (98139)	ORF71-F (99384bp)	ORF73-F (101857)	ORF75-F (105079)	ORF77-F (107263)	ORF77-2F (107698)	ORF84-F (117255)	ORF85-F (118838)	ORF85-2F (119109)	ORF86-F (119924)	ORF94-F (131771)	ORF94-2F (133032)	ORF95-F (133801)	postORF95-F (134933)	postORF95-F (134933)	yeeX2-F (135374)	yeeA2-F (136409)
Reversed primer (Primer position on FN297818)								iucB2-R (2465)	iutA2 -R (6886)	ORF7-2R (9832)	ORF7-R (10867)	ORF18-R (2572)	ORF33-R (41559)	YbtS-R (44131)	Irp2-R (54161)	FyuA-R (72574)	ORF46-R (73897)	ORF48-Ra (77046)	virB2-like2-R (78167)	virB3-4-like2-R (80388)	virB6-like2-R (82947)	virB8-like2-R (83709)	virB10-like2-R (86075)	ORF61-R (87725)	mobC-like2-R (91508)	ORF66-R (93755)	ORF68-R (96832)	postTnpA-R (97622)	ORF69-R (98280)	ORF71-R (99650)	ORF73-R (102191)	ORF75-R (105493)	ORF77-R (107446)	ORF78-R (109102)	ORF84-R (117754)	ORF85-R (119037)	ORF86-2R (119702)	ORF86-R (120327)	ORF94-R (132184)	ORF95-2R (133467)	ORF95-R (134218)	postORF95-R (135251, 119724)	yeeX2-2R (135379)	yeeX2-R (135640)	yeeA2-R (136867)
produkt size (bp)								500	500	1946	400	399	380	2494	496	588	286	102	201	219	342	182	363	146	314	168	405	631	142	267	335	415	184	1405	500	200	594	404	414	436	418	319	447	267	459
	Isolates	Isolate numbers	Isolated groupa	intB cluster	Accesion no. of the intB gene of HPI	Accesion no. of the sequenced right site extremities of the recombination integration site	Result GFP assay	chromosome	chromosome	Linkage PCR 1	Eh1-GI1-2	Eh1-GI1-12	Eh1-GI1-26	Linkage PCR 2	Irp2	FyuA	Post-FuyA	Orf0	pilX2	pilX3,4	pilX6	pilX8	pilX10	YggA	MobC	Orf17	Orf19	TnpA-like	Orf21a-b	VC0181	VC0179	Orf26	Orf28	Linkage PCR 3	Eh1-GI3-03	Eh1-GI3-07	Linkage PCR 4	Eh1-GI4-01	Eh1-GI4-08	Linkage PCR 5	Eh1-GI5-01	Eh1-GI5-ncr	Linkage PCR 6	chromosome	chromosome
HPI-core positive	E. coli (ECOR31)														+	+	+	+	+	+	+	+	+	+	+	+	+	+b	+	+	+	+	+
	EHOS	01-083	1	2	FJ423181	GQ891745	positive	+	+	+	+	+	+	+	+	+	+	+	+	+	+	+	+	+	+	+	+	+c	+	+	+	+	+	+	+	+	+	+	+	+	+	+	+	+	+
	EHOS	01-234	1	2	FJ423183	GQ891746	positive	+	+	+	+	+	+	+	+	+	+	+	+	+	+	+	+	+	+	+	+	+c	+	+	+	+	+	+	+	+	+	+	+	+	+	+	+	+	+
	EHOS	02-195	1	2	FJ423186	GQ891747	positive	+	+	+	+	+	+	+	+	+	+	+	+	+	+	+	+	+	+	+	+	+c	+	+	+	+	+	+	+	+	+	+	+	+	+	+	+	+	+
	EHOS	02-203	1	2	FJ423187	GQ891736	positive	+	+	+	+	+	+	+	+	+	+	+	+	+	+	+	+	+	+	+	+	+c	+	+	+	+	+	+	+	+	+	+	+	+	+	+	+	+	+
	EHOS	02-477	1	2	FJ423189	GQ891737	positive	+	+	+	+	+	+	+	+	+	+	+	+	+	+	+	+	+	+	+	+	+c	+	+	+	+	+	+	+	+	+	+	+	+	+	+	+	+	+
	EHOS	03-375	1	2	FJ423193	GQ891738	positive	+	+	+	+	+	+	+	+	+	+	+	+	+	+	+	+	+	+	+	+	+c	+	+	+	+	+	+	+	+	+	+	+	+	+	+	+	+	+
	EHOS	03-525	1	2	FJ423195	GQ891739	positive	+	+	+	+	+	+	+	+	+	+	+	+	+	+	+	+	+	+	+	+	+c	+	+	+	+	+	+	+	+	+	+	+	+	+	+	+	+	+
	EHOS	03-577	1	2	FJ423196	GQ891748	positive	+	+	+	+	+	+	+	+	+	+	+	+	+	+	+	+	+	+	+	+	+c	+	+	+	+	+	+	+	+	+	+	+	+	+	+	+	+	+
	EHOS	R1568	2	2	FJ423210	GQ891740	positive	+	+	+	+	+	+	+	+	+	+	+	+	+	+	+	+	+	+	+	+	+c	+	+	+	+	+	+	+	+	+	+	+	+	+	+	+	+	+
	EHOS	05-761	2		not done	GQ891741	positive	+	+	+	+	+	+	+	+	+	+	+	+	+	+	+	+	+	+	+	+	+c	+	+	+	+	+	+	+	+	+	+	+	+	+	+	+	+	+
	EHOS	06-339	2		not done	GQ891749	positive	+	+	+	+	+	+	+	+	+	+	+	+	+	+	+	+	+	+	+	+	+c	+	+	+	+	+	+	+	+	+	+	+	+	+	+	+	+	+
	EHOS	H9	2		not done	GQ891742	positive	+	+	+	+	+	+	+	+	+	+	+	+	+	+	+	+	+	+	+	+	+c	+	+	+	+	+	+	+	+	+	+	+	+	+	+	+	+	+
	EHOS	05-545	1	2	in FN297818	in FN297818	positive	+	+	+	+	+	+	+	+	+	+	+	+	+	+	+	+	+	+	+	+	+c	+	+	+	+	+	+	+	+	+	+	+	+	+	+	+	+	+
	EHOS	04-640	1	2	FJ423201		positive	+	+	+	+	+	+	+	+	+	+	+	+	+	+	+	+	+	+	+	+	+c	+	+	+	+	+	+	+	+	+	+	+	+	+	+	+	+	+
	ECC	03-273d	3	2	FJ423191	GQ891743	positive	+	+	+	+	+	+	+	+	+	+	+	+	+	+	+	+	+	+	+	+	+c	+	+	+	+	+	+	+	+	+	+	+	+	+	+	+	+	+
	ECC	05-349d	3	2	FJ423205	GQ891744	positive	+	+	+	+	+	+	+	+	+	+	+	+	+	+	+	+	+	+	+	+	+c	+	+	+	+	+	+	+	+	+	+	+	+	+	+	+	+	+
	ECC	03-635	1	2	FJ423199		positive	+	+	-	-	-	-	-	+	+	+	+	+	+	+	+	+	+	+	+	+	+c	+	+	+	+	+	-	+	+	-	+	+	-	+	+	+	+	+
	ECC	03-739	1	2	FJ423200		positive	+	+	-	-	-	-	-	+	+	+	+	+	+	+	+	+	+	+	+	+	+c	+	+	+	+	+	-	+	+	-	+	+	-	+	+	+	+	+
	ECC	14A001	2	2	FJ423208		positive	+	+	-	-	-	-	-	+	+	+	+	+	+	+	+	+	+	+	+	+	+c	+	+	+	+	+	-	-	-	-	-	-	-	+	+	-	+	+
	ECC	05-189	1	2	FJ423202		not done	-	-	-	-	-	-	-	+	+	+	+	+	+	+	+	+	+	-	-	-	-	-	-	-	-	-	-	-	-	-	-	-	-	-	-	-	-	-
	ECC	18D099	2	1	FJ423209		positive	+	+	-	-	-	-	-	+	+	+	+	+	+	-	+	+	-	-	-	+	-	-	-	-	-	-	-	+	+	+	+	+	-	+	-	-	+	+
	ECC	06-316	2	1	FJ423207		positive	-	-	-	-	-	-	-	+	+	+	-	-	-	-	-	-	-	-	-	-	-	-	-	-	-	-	-	-	-	-	-	-	-	-	-	-	-	+
	ECC	05-202	2	1	FJ423203		not done	-	-	-	-	-	-	-	+	+	+	-	-	-	-	-	-	-	-	-	-	-	-	-	-	-	-	-	-	-	-	-	-	-	-	-	-	-	-
	ECC	R0332e	2		GQ891731		positive	-	-	-	-	-	-	-	+	+	+	-	-	-	-	-	-	-	-	-	-	-	-	-	-	-	-	-	-	-	-	-	-	-	-	-	-	+	+
	ECC	05-316	3	1	FJ423204		positive	-	-	-	+	+	+	-	+	+	+	-	-	-	-	-	-	-	-	-	-	-	-	-	-	-	-	-	-	-	-	-	-	-	-	-	-	-	-
	ECC	03-414e	3		GQ891728		positive	-	-	-	-	-	-	-	+	+	-	-	-	-	-	-	-	-	-	-	-	-	-	-	-	-	-	-	-	-	-	-	-	-	-	-	-	-	-
	ECC	Q2447	2		amplification failed		positive	+	+	-	-	-	-	-	+	+	-	-	-	-	-	-	-	-	-	-	-	-	-	-	-	-	-	-	+	+	+	+	+	+	+	+	+	+	+
	ECC	X2327	1	1	FJ423211		positive	-	+	-	-	-	-	-	+	+	-	-	-	-	-	-	-	-	-	-	+	-	-	-	-	-	-	-	-	-	-	-	+	-	-	-	-	+	+
	C. freundii	03-192e	3		GQ891729		positive	-	-	-	-	-	-	-	+	+	+	-	-	-	-	-	-	-	-	-	-	-	-	-	-	-	-	-	-	-	-	-	-	-	-	-	-	-	-
	C. freundii	10A275	3	1	GQ891733		positive	-	-	-	-	-	-	-	+	+	+	-	-	-	-	-	-	-	-	-	-	-	-	-	-	-	-	-	-	-	-	-	-	-	-	-	-	-	-
	E. aerogenes	03-595	3	1	FJ423197		negative	-	-	-	+	+	+	-	+	+	+	+	+	+	+	+	+	-	-	-	-	-	-	-	-	-	-	-	-	-	-	-	-	-	-	-	-	-	-
	E. aerogenes	03-613	3	1	FJ423198		negative	-	-	-	+	+	+	-	+	+	+	+	+	+	+	+	+	-	-	-	-	-	-	-	-	-	-	-	-	-	-	-	-	-	-	-	-	-	-
	E. aerogenes	10E013	3	1	GQ891732		positive	-	-	-	+	+	+	-	+	+	+	+	+	+	+	+	+	-	-	-	-	-	-	-	-	-	-	-	-	-	-	-	-	-	-	-	-	-	-
	E.coli	01-084	3	1	FJ423182		negative	-	-	-	-	-	-	-	+	+	+	-	-	-	-	-	-	-	-	-	-	-	-	-	-	-	-	-	-	-	-	-	-	-	-	-	-	-	-
	E.coli	01-306	3	1	FJ423184		not done	-	-	-	-	-	-	-	+	+	+	-	-	-	-	-	-	-	-	-	-	-	-	-	-	-	-	-	-	-	-	-	-	-	-	-	-	-	-
	E.coli	03-018	3	1	FJ423190		positive	-	-	-	-	-	-	-	+	+	+	-	-	-	-	-	-	-	-	-	-	-	-	-	-	-	-	-	-	-	-	-	-	-	-	-	-	-	-
	E.coli	03-093e	3		GQ891730		positive	-	-	-	-	-	-	-	+	+	+	-	-	-	-	-	-	-	-	-	-	-	-	-	-	-	-	-	-	-	-	-	-	-	-	-	-	-	-
	E.coli	03-426	3	1	FJ423194		positive	-	-	-	-	-	-	-	+	+	+	-	-	-	-	-	-	-	-	-	-	-	-	-	-	-	-	-	-	-	-	-	-	-	-	-	-	-	-
	E.coli	03-642	3	1	GQ891735		positive	-	-	-	-	-	-	-	+	+	+	-	-	-	-	-	-	-	-	-	-	-	-	-	-	-	-	-	-	-	-	-	-	-	-	-	-	-	-
	E.coli	03-895	3	1	GQ891734		positive	-	-	-	-	-	-	-	+	+	+	-	-	-	-	-	-	-	-	-	-	-	-	-	-	-	-	-	-	-	-	-	-	-	-	-	-	-	-
	E.coli	02-023	3	2	FJ423185		negative	-	-	-	-	-	-	-	+	+	+	+	+	+	+	+	+	+	-	-	-	-	-	-	-	-	-	-	-	-	-	-	-	-	-	-	-	-	-
	E.coli	03-339	3	2	FJ423192		positive	-	-	-	-	-	-	-	+	+	+	+	+	+	+	+	+	+	-	-	-	-	-	-	-	-	-	-	-	-	-	-	-	-	-	-	-	-	-
	E.coli	05-680	3	1	FJ423206		positive	-	-	-	-	-	-	-	+	+	-	-	-	-	-	-	-	-	-	-	-	-	-	-	-	-	-	-	-	-	-	-	-	-	-	-	-	-	-
	E.coli	02-272	3	2	FJ423188		positive	-	-	-	-	-	-	-	+	+	+	+	+	+	+	+	+	+	-	-	+	-	-	-	-	-	-	-	-	-	-	-	-	-	-	-	-	-	-
HPI-core negative	EHOS	03-638	1				negative	+	+	-	+	+	+	-	-	-	-	-	-	-	-	-	-	-	-	-	-	-	-	-	-	-	-	-	+	+	+	+	+	+	+	+	+	+	+
	EHOS	03-797	1				not done	+	+	-	-	-	-	-	-	-	-	-	-	-	-	-	-	-	-	-	-	-	-	-	-	-	-	-	+	+	+	+	+	+	+	+	+	+	+
	ECC	03-757	1				negative	+	+	-	-	-	-	-	-	-	-	-	-	-	-	-	-	-	-	-	-	-	-	-	-	-	-	-	+	+	-	+	+	+	+	+	+	+	+
	ECC	03-777	1				negative	+	+	-	-	-	-	-	-	-	-	-	-	-	-	-	-	-	-	-	-	-	-	-	-	-	-	-	+	+	-	+	+	-	+	+	+	+	+
	ECC	03-782	1				not done	-	+	-	-	-	-	-	-	-	-	-	-	-	-	-	-	-	-	-	-	-	-	-	-	-	-	-	-	-	-	-	-	-	-	-	-	+	+
	ECC	03-785	1				not done	+	+	-	-	-	-	-	-	-	-	-	-	-	-	-	-	-	-	-	-	-	-	-	-	-	-	-	+	+	+	+	+	+	+	+	+	+	+
	ECC	V2564	1				negative	+	+	-	-	-	-	-	-	-	-	-	-	-	-	-	-	-	-	-	-	-	-	-	-	-	-	-	+	+	+	+	+	+	+	+	+	+	+
	ECC	99-760	2				not done	-	+	-	-	-	-	-	-	-	-	-	-	-	-	-	-	-	-	-	-	-	-	-	-	-	-	-	+	+	-	-	-	-	-	-	-	+	+
	ECC	E001	1				not done	+	+	-	-	-	-	-	-	-	-	-	-	-	-	-	-	-	-	-	-	-	-	-	-	-	-	-	+	+	-	+	+	-	+	+	+	+	+
	ECC	E018	1				not done	+	+	-	-	-	-	-	-	-	-	-	-	-	-	-	-	-	-	-	-	-	-	-	-	-	-	-	+	+	-	+	+	-	+	+	+	+	+
	ECC	E021	1				not done	+	+	-	-	-	-	-	-	-	-	-	-	-	-	-	-	-	-	-	-	-	-	-	-	-	-	-	+	+	-	+	+	-	+	+	+	+	+
	ECC	V2112	1				negative	+	+	-	-	-	-	-	-	-	-	-	-	-	-	-	-	-	-	-	-	-	-	-	-	-	-	-	+	+	-	+	+	-	+	+	+	+	+
	ECC	03-307	1				negative	+	+	-	-	-	-	-	-	-	-	-	-	-	-	-	-	-	-	-	+	-	-	-	-	-	-	-	+	+	+	+	+	+	+	+	+	+	+
a Isolated group, 1 isolates of UMCU-ECC group, 2 isolates non-UMCU-ECC group, 3 isolates of the third group, which are isolates that not fulfill the criteria of the first two groups but are HPI-positive.
bFragment size 1786bp; orf20 present, cFragment size 631bp; orf20 absent.
dECC with the same intB gene as the EHOS and also similar genetic modules located in the same orieantation and sequens as EHOS.
eDeletion in intB gene of 347 basepairs.
